# Supplementary material for: Multifunctional Zn(II) Coordination Polymer as Highly Selective Fluorescent Sensor and Adsorbent for Dyes
Source: Int J Mol Sci. 2023 May 10;24(10):8512. doi: 10.3390/ijms24108512 (PMC10217995; doi:10.3390/ijms24108512)
Supplement: Supplementary file 1 [file ijms-24-08512-s001.zip]

Archive with 1 entries (1 files):
- ijms-2209532-supplementary.pdf
